# Supplementary material for: Strong epistatic and additive effects of linked candidate SNPs for Drosophila pigmentation have implications for analysis of genome-wide association studies results
Source: Genome Biol. 2017 Jul 3;18:126. doi: 10.1186/s13059-017-1262-7 (PMC5496195; doi:10.1186/s13059-017-1262-7)
Supplement: Supplementary file 3 — Pigmentation measures in segments A5, A6, and A7 for the eight genotypes analyzed in this study. 1 and 2 in the SNP columns correspond to D or L alleles, respectively. (XLSX 43 kb) [file 13059_2017_1262_MOESM3_ESM.xlsx]

## Sheet: Sheet1
Individual	Genotype	SNP1	SNP2	SNP3	A5	A6	A7
16A1	DDD	1	1	1	171.392	196.146	155.658
16A2	DDD	1	1	1	171.712	187.702	153.245
16A3	DDD	1	1	1	164.707	191.19	147.57
16A4	DDD	1	1	1	171.39	190.582	135.775
16A5	DDD	1	1	1	153.189	175.853	131.51
16B1	DDD	1	1	1	166.066	188.146	149.811
16B2	DDD	1	1	1	168.587	189.552	149.468
16B3	DDD	1	1	1	153.597	177.31	134.458
16B4	DDD	1	1	1	149.626	179.628	137.074
16B5	DDD	1	1	1	161.82	190.722	131.614
16C1	DDD	1	1	1	160.332	191.507	150.94
16C2	DDD	1	1	1	163.332	191.041	144.913
16C3	DDD	1	1	1	159.648	187.51	128.755
16C4	DDD	1	1	1	158.988	180.163	133.449
16C5	DDD	1	1	1	143.829	175.878	136.326
17A1	LLL	2	2	2	146.823	171.085	121.489
17A2	LLL	2	2	2	142.911	165.389	118.703
17A3	LLL	2	2	2	147.578	175.999	138.76
17A4	LLL	2	2	2	146.065	171.012	123.588
17A5	LLL	2	2	2	160.661	177.353	141.275
17B1	LLL	2	2	2	155.239	179.257	124.237
17B2	LLL	2	2	2	142.395	174.594	116.511
17B3	LLL	2	2	2	142.58	174.877	118.699
17B4	LLL	2	2	2	146.476	176.387	127.154
17B5	LLL	2	2	2	149.853	177.183	129.53
17C1	LLL	2	2	2	148.586	173.816	131.559
17C2	LLL	2	2	2	142.99	178.152	116.696
17C3	LLL	2	2	2	150.908	176.518	137.529
17C4	LLL	2	2	2	144.803	170.537	118.887
17C5	LLL	2	2	2	139.598	161.47	125.558
18A1	LDD	2	1	1	148.926	170.472	128.017
18A2	LDD	2	1	1	155.662	180.963	138.113
18A3	LDD	2	1	1	140.877	167.898	123.482
18A4	LDD	2	1	1	153.367	174.375	130.65
18A5	LDD	2	1	1	142.78	165.302	129.272
18B1	LDD	2	1	1	152.811	176.341	138.613
18B2	LDD	2	1	1	142.675	175.399	131.557
18B3	LDD	2	1	1	160.787	173.869	122.425
18B4	LDD	2	1	1	144.102	168.728	109.577
18B5	LDD	2	1	1	146.841	172.675	128.738
18C1	LDD	2	1	1	144.069	175.547	123.918
18C2	LDD	2	1	1	157.233	173.159	140.976
18C3	LDD	2	1	1	150.49	172.721	132.084
18C4	LDD	2	1	1	165.911	183.328	143.88
18C5	LDD	2	1	1	143.014	171.314	121.914
19A1	DLD	1	2	1	173.586	196.481	164.098
19A2	DLD	1	2	1	173.976	197.061	165.76
19A3	DLD	1	2	1	176.027	197.621	167.185
19A4	DLD	1	2	1	179.046	201.002	166.872
19A5	DLD	1	2	1	174.369	196.803	155.622
19B1	DLD	1	2	1	165.603	189.382	152.996
19B2	DLD	1	2	1	182.559	200.488	166.756
19B3	DLD	1	2	1	182.836	200.134	174.375
19B4	DLD	1	2	1	179.377	195.367	160.09
19B5	DLD	1	2	1	184.56	200.025	151.894
19C1	DLD	1	2	1	187.503	205.48	170.652
19C2	DLD	1	2	1	175.765	197.349	151.839
19C3	DLD	1	2	1	184.897	206.028	180.012
19C4	DLD	1	2	1	166.589	193.523	151.478
19C5	DLD	1	2	1	170.315	190.474	155.72
20A1	DDL	1	1	2	171.927	194.043	145.461
20A2	DDL	1	1	2	178.818	202.411	161.532
20A3	DDL	1	1	2	168.806	196.817	150.389
20A4	DDL	1	1	2	163.823	185.632	116.587
20A5	DDL	1	1	2	163.634	192.237	142.218
20B1	DDL	1	1	2	162.346	188.466	136.226
20B2	DDL	1	1	2	168.008	190.703	136.175
20B3	DDL	1	1	2	161.249	190.647	141.257
20B4	DDL	1	1	2	169.71	190.434	138.797
20B5	DDL	1	1	2	167.5	192.997	156.484
20C1	DDL	1	1	2	156.119	190.679	135.32
20C2	DDL	1	1	2	152.467	181.784	131.271
20C3	DDL	1	1	2	167.43	192.547	145.353
20C4	DDL	1	1	2	160.274	184.674	131.989
20C5	DDL	1	1	2	161.68	195.505	157.191
21A1	LLD	2	2	1	163.565	172.238	125.437
21A2	LLD	2	2	1	161.71	188.088	148.85
21A3	LLD	2	2	1	149.73	177.818	144.039
21A4	LLD	2	2	1	160.449	184.012	152.465
21A5	LLD	2	2	1	151.827	179.037	140.64
21B1	LLD	2	2	1	167.517	188.13	149.79
21B2	LLD	2	2	1	150.941	176.921	145.148
21B3	LLD	2	2	1	150.792	182.028	146.272
21B4	LLD	2	2	1	152.278	184.343	140.843
21B5	LLD	2	2	1	162.097	190.009	151.514
21C1	LLD	2	2	1	163.894	189.528	158.748
21C2	LLD	2	2	1	159.877	185.932	144.648
21C3	LLD	2	2	1	154.579	172.725	132.035
21C4	LLD	2	2	1	165.135	182.934	154.709
21C5	LLD	2	2	1	162.195	186.714	150.225
22A1	LDL	2	1	2	148.329	164.102	121.375
22A2	LDL	2	1	2	135.724	159.2	132.097
22A3	LDL	2	1	2	131.735	156.982	111.741
22A4	LDL	2	1	2	128.456	141.379	92.625
22A5	LDL	2	1	2	138.935	161.714	113.478
22B1	LDL	2	1	2	133.23	158.535	113.458
22B2	LDL	2	1	2	147.817	163.01	111.462
22B3	LDL	2	1	2	160.418	175.316	134.632
22B4	LDL	2	1	2	137.48	160.11	131.767
22B5	LDL	2	1	2	138.492	155.239	113.365
22C1	LDL	2	1	2	136.239	153.855	102.365
22C2	LDL	2	1	2	138.404	157.232	111.337
22C3	LDL	2	1	2	139.771	157.507	117.267
22C4	LDL	2	1	2	141.162	153.78	105.273
22C5	LDL	2	1	2	146.134	167.981	127.92
23A1	DLL	1	2	2	163.248	189.177	147.199
23A2	DLL	1	2	2	150.872	182.554	137.236
23A3	DLL	1	2	2	157.649	186.367	134.949
23A4	DLL	1	2	2	152.799	182.186	139.437
23A5	DLL	1	2	2	162.306	194.133	147.724
23B1	DLL	1	2	2	160.36	190.275	155.516
23B2	DLL	1	2	2	155.409	185.902	144.307
23B3	DLL	1	2	2	153.541	186.937	140.47
23B4	DLL	1	2	2	158.052	187.094	138.614
23B5	DLL	1	2	2	148.366	183.865	133.574
23C1	DLL	1	2	2	148.939	178.494	137.204
23C2	DLL	1	2	2	160.625	192.735	139.612
23C3	DLL	1	2	2	169.693	192.575	138.555
23C4	DLL	1	2	2	162.909	190.435	149.265
23C5	DLL	1	2	2	166.138	188.494	132.505
